# Supplementary material for: Mek1 Down Regulates Rad51 Activity during Yeast Meiosis by Phosphorylation of Hed1
Source: PLoS Genet. 2016 Aug 2;12(8):e1006226. doi: 10.1371/journal.pgen.1006226 (PMC4970670; doi:10.1371/journal.pgen.1006226)
Supplement: S1 Data — (XLSX) [file pgen.1006226.s001.xlsx]

## Sheet: 5a and b
Ave # of Crossovers for all chromosomes and for all chromosomes >0 COs
Numbers in red were plotted; blue # are SDs
Crossovers	Chr1	Chr2	Chr3	Chr4	Chr5	Chr6	Chr7	Chr8	Chr9	Chr10	Chr11	Chr12	Chr13	Chr14	Chr15	Chr16
WT AND1702 Tetrad 1	3	5	2	9	1	3	5	2	3	5	3	4	6	5	4	3
2	3	4	4	9	6	4	7	5	2	6	3	5	9	6	6	7
3	3	5	3	10	2	3	6	3	5	5	5	8	7	4	6	8
4	4	9	2	10	5	4	7	7	4	4	5	7	9	6	9	5
5	1	5	1	9	7	2	10	4	4	6	5	9	7	3	10	7
6	2	4	2	5	4	1	6	3	3	4	3	8	6	6	6	2
7	2	4	4	10	1	2	8	4	2	6	2	5	6	4	7	8
8	3	3	4	10	5	3	7	4	3	4	1	11	5	3	5	10
9	2	6	5	16	7	3	8	4	6	5	5	6	7	8	7	8
10	3	5	1	5	5	4	7	1	3	6	3	7	5	3	6	7
11	2	4	3	9	4	2	7	5	3	5	3	5	8	5	6	4
12	2	4	3	7	6	2	7	2	4	5	4	9	6	5	7	3
13	2	4	3	9	3	3	7	3	2	6	3	6	5	3	5	5
14	3	4	2	9	6	3	7	4	5	6	3	10	7	6	6	7
15	1	7	4	10	3	3	6	5	2	4	5	7	6	8	8	6
16	1	4	3	9	5	1	7	2	3	4	5	5	4	7	7	4
17	0	3	3	5	2	2	6	5	3	4	4	6	8	5	7	6
18	2	5	2	8	5	1	7	5	0	5	1	5	3	5	9	5
19	2	5	2	6	5	2	4	5	2	5	5	5	4	6	7	7
20	2	7	4	9	4	2	8	5	2	6	6	8	7	2	9	10
Total number of COs	43	97	57	174	86	50	137	78	61	101	74	136	125	100	137	122
COs/all chromosomes (FIGURE 5A)	2.2	4.9	2.9	8.7	4.3	2.5	6.9	3.9	3.1	5.1	3.7	6.8	6.3	5	6.9	6.1
SD CO/all chr	0.9	1.5	1.1	2.5	1.8	0.9	1.2	1.4	1.4	0.8	1.4	1.9	1.6	1.7	1.5	2.2
COs/chromosomes >0 COs (FIGURE 5B)	2.3	4.9	2.9	8.7	4.3	2.5	6.9	3.9	3.2	5.1	3.7	6.8	6.3	5	6.9	6.1
SD for COs/chromosomes >0 COs	0.8	1.5	1.1	2.5	1.8	0.9	1.2	1.4	1.2	0.8	1.4	1.9	1.6	1.7	1.5	2.2
dmc1 hed1 NH2294	Chr1	Chr2	Chr3	Chr4	Chr5	Chr6	Chr7	Chr8	Chr9	Chr10	Chr11	Chr12	Chr13	Chr14	Chr15	Chr16
Tetrad 1	4	0	1	11	7	3	6	2	2	3	4	7	0	8	3	2
2	0	8	1	7	1	2	5	3	2	4	4	7	3	4	3	4
3	0	3	0	10	2	0	5	1	1	6	2	0	8	3	5	1
4	0	6	3	14	0	3	11	6	5	6	3	13	10	0	7	11
5	0	4	3	14	3	3	6	3	3	3	3	6	3	6	5	6
6	1	0	0	4	7	1	7	2	4	2	5	0	5	7	0	6
7	3	0	3	6	3	3	5	2	3	3	0	3	6	4	7	0
8	4	2	3	8	4	2	6	3	3	3	4	5	9	6	8	5
9	0	7	2	3	0	1	3	1	0	2	1	3	5	5	8	2
10	0	5	1	1	3	1	5	5	3	0	5	2	7	5	6	3
11	1	3	1	6	5	0	6	0	3	4	6	5	3	2	6	2
12	0	4	2	5	1	0	5	2	3	4	5	6	5	4	2	6
	13	42	20	89	36	19	70	30	32	40	42	57	64	54	60	48
COs/all chromosomes (FIGURE 5A)	1.1	3.5	1.7	7.4	3	1.6	5.8	2.5	2.7	3.3	3.5	4.8	5.3	4.5	5	4
SD CO/all chr	1.6	2.7	1.2	4.1	2.4	1.2	1.9	1.7	1.3	1.7	1.8	3.6	2.9	2.2	2.5	3
COs/chromosomes >0 COs (FIGURE 5B)	2.6	4.7	2	7.4	3.6	2.1	5.8	2.7	2.9	3.6	3.8	5.7	5.8	4.9	5.5	4.4
SD for COs/non-E0 chromosomes	1.5	2	0.9	4.1	2.2	0.9	1.9	1.6	1	1.4	1.5	3.1	2.4	1.8	2.1	2.9
dmc1 hed1-3A NH2294::pNH302-3A^2
	Chr1	Chr2	Chr3	Chr4	Chr5	Chr6	Chr7	Chr8	Chr9	Chr10	Chr11	Chr12	Chr13	Chr14	Chr15	Chr16
Tetrad 1	0	7	1	17	5	3	9	8	1	8	7	11	13	10	9	0
2	0	4	3	9	5	0	5	1	2	1	6	5	7	5	11	8
3	0	0	0	8	1	2	6	4	3	4	5	6	7	3	10	2
4	0	7	0	7	3	3	6	2	2	4	4	6	6	4	6	1
5	2	8	3	14	4	3	17	4	4	6	6	1	9	9	8	9
6	2	3	3	11	1	0	3	0	2	2	3	8	6	1	0	5
7	2	5	0	5	3	3	9	6	5	5	0	2	7	5	8	0
8	2	10	4	17	3	3	9	0	4	3	3	11	6	10	8	5
9	2	5	1	18	6	3	7	2	0	6	5	6	2	8	8	5
10	0	7	0	8	2	4	10	7	5	8	0	1	4	8	9	6
11	1	7	4	6	3	3	6	1	5	5	8	8	9	7	2	3
12	3	6	1	9	5	4	9	4	2	7	3	10	8	3	9	7
	14	69	20	129	41	31	96	39	35	59	50	75	84	73	88	51
COs/all chromosomes (FIGURE 5A)	1.2	5.8	1.7	10.8	3.4	2.6	8	3.3	2.9	4.9	4.2	6.3	7	6.1	7.3	4.3
SD CO/all chr	1.1	2.6	1.6	4.6	1.6	1.3	3.5	2.7	1.7	2.2	2.5	3.6	2.7	3	3.2	3
COs/chromosomes >0 COs (FIGURE 5B)	2	6.3	2.5	10.8	3.4	3.1	8	3.9	3.2	4.9	5	6.3	7	6.1	8	5.1
SD for COs/chromosomes >0 COs	0.6	2	1.3	4.6	1.6	0.6	3.5	2.5	1.5	2.2	1.8	3.6	2.7	3	2.4	2.6

## Sheet: 5c and d
NCOs																	Red values were plotted, blue values are SDs
AND1702
WT Tetrad NCOS	Chr1	Chr2	Chr3	Chr4	Chr5	Chr6	Chr7	Chr8	Chr9	Chr10	Chr11	Chr12	Chr13	Chr14	Chr15	Chr16
1	0	2	1	3	0	0	3	2	1	2	1	1	1	1	4	0
2	0	3	0	8	1	1	2	2	0	2	1	5	1	2	3	0
3	2	0	1	3	2	0	3	0	0	2	0	2	0	2	1	2
4	1	1	2	7	4	0	4	0	1	3	1	2	0	1	0	2
5	1	3	0	7	0	0	0	1	1	1	4	3	4	3	0	3
6	0	4	1	2	1	2	1	1	0	2	4	3	6	1	2	7
7	1	2	1	4	2	0	5	1	3	3	1	3	2	1	1	3
8	3	3	0	4	1	1	5	2	1	2	2	1	3	2	3	1
9	2	1	0	0	1	3	5	1	1	2	3	9	2	3	4	0
10	0	2	1	6	0	0	3	4	1	0	3	3	2	2	1	2
11	1	3	1	1	3	0	3	2	0	2	2	2	2	0	1	1
12	0	2	1	4	2	0	5	3	0	2	0	3	2	0	0	1
13	0	2	1	3	3	0	2	2	1	0	2	3	5	3	0	2
14	0	2	5	4	0	0	2	1	0	1	3	3	1	1	1	2
15	1	3	0	4	4	1	1	0	2	1	2	2	2	2	1	1
16	2	4	0	4	0	1	2	2	2	2	1	4	2	6	2	1
17	0	4	1	2	1	1	2	0	2	2	0	0	1	1	3	1
18	1	2	1	3	1	2	3	1	2	0	2	2	2	0	1	1
19	1	4	2	4	1	0	3	1	4	5	1	2	2	0	2	0
20	0	2	0	5	4	2	0	0	4	3	1	1	4	2	1	1
total	16	49	19	78	31	14	54	26	26	37	34	54	44	33	31	31
NCO/total chr FIGURE 5C	0.8	2.45	0.95	3.9	1.55	0.7	2.7	1.3	1.3	1.85	1.7	2.7	2.2	1.65	1.55	1.55
SD	0.894427	1.09904	1.14593	1.99737	1.39454	0.923381	1.55935	1.08094	1.26074	1.1821	1.21828	1.8666	1.54238	1.42441	1.2763	1.57196
NCOs/chr with at least 1 NCO FIGURE 5D	1.5	2.6	1.5	4.1	2.1	1.6	3	1.7	1.9	2.2	2	2.8	2.4	2.1	1.9	1.9
SD	0.7	1	1.1	1.8	1.2	0.7	1.3	0.9	1.1	1	1.1	1.8	1.4	1.3	1.1	1.5
NH2294
dmc1 hed1
1	0	0	0	3	0	0	0	0	1	1	1	3	0	1	1	0
2	0	0	0	1	0	1	0	0	1	0	0	0	0	1	0	0
3	0	1	0	3	0	0	1	1	0	0	1	0	1	0	1	1
4	0	0	1	2	0	0	4	0	0	2	1	4	0	0	0	1
5	0	0	2	0	0	0	0	1	1	0	2	2	0	1	1	0
6	2	0	0	1	2	1	2	2	0	0	2	0	2	1	0	1
7	1	0	1	1	1	0	1	1	0	1	0	0	4	1	0	0
8	0	1	1	0	0	1	2	0	0	2	2	3	0	0	2	0
9	0	3	0	2	0	0	3	1	0	1	1	1	3	0	2	0
10	0	0	0	0	0	0	2	0	0	0	1	2	1	2	3	2
11	0	2	0	3	1	0	0	0	0	1	0	2	0	1	1	0
12	0	4	1	2	1	1	2	0	1	1	2	1	1	1	4	1
total	3	11	6	18	5	4	17	6	4	9	13	18	12	9	15	6
NCO/total chr FIGURE 5C	0.25	0.916667	0.5	1.5	0.416667	0.333333	1.41667	0.5	0.333333	0.75	1.08333	1.5	1	0.75	1.25	0.5
SD	0.621582	1.37895	0.6742	1.16775	0.668558	0.492366	1.31137	0.6742	0.492366	0.753778	0.792961	1.3817	1.3484	0.621582	1.28806	0.6742
NCOs/chr with at least 1 NCO FIGURE 5D	1.5	2.2	1.2	2	1.25	1	2.125	1.2	1	1.28571	1.44444	2.25	2	1.125	1.875	1.2
SD	0.707107	1.30384	0.447214	0.866025	0.5	0	0.991031	0.447214	0	0.48795	0.527046	1.0351	1.26491	0.353553	1.12599	0.447214
NH2294::pNH302-3A^2
dmc1 hed1-3A
Tetrad
1	0	3	1	6	0	1	2	2	1	3	3	6	3	0	7	0
2	0	0	0	1	1	0	1	0	2	0	0	2	1	0	0	0
3	0	0	0	3	1	1	4	3	0	3	5	3	1	0	3	2
4	0	3	0	4	0	0	2	2	0	0	0	1	4	1	2	1
5	2	2	4	5	3	2	5	1	2	5	1	5	3	6	3	3
6	3	0	1	2	1	0	5	0	1	1	1	2	1	1	2	1
7	0	3	0	4	4	1	3	0	2	2	0	0	1	2	2	0
8	2	2	1	5	0	0	4	2	3	4	2	4	2	1	4	4
9	1	1	1	2	1	0	5	2	0	2	1	1	3	2	2	3
10	0	0	0	3	0	0	2	2	0	1	1	0	4	1	1	2
11	2	1	1	3	0	0	3	0	1	0	3	3	3	1	4	1
12	0	2	0	3	3	0	1	1	3	3	5	3	2	1	1	3
total	10	17	9	41	14	5	37	15	15	24	22	30	28	16	31	20
NCO/total chr FIGURE 5C	0.833333	1.41667	0.75	3.41667	1.16667	0.416667	3.08333	1.25	1.25	2	1.83333	2.5	2.33333	1.33333	2.58333	1.66667
SD	1.11464	1.24011	1.13818	1.44338	1.40346	0.668558	1.50504	1.05529	1.13818	1.65145	1.80067	1.88294	1.1547	1.61433	1.83196	1.37069
NCOs/chr with at least 1 NCO FIGURE 5D	2	2.125	1.5	3.41667	2	1.25	3.08333	1.875	1.875	2.66667	2.44444	3	2.33333	1.77778	2.81818	2.22222
SD	0.707107	0.834523	1.22474	1.44338	1.29099	0.5	1.50504	0.64087	0.834523	1.32288	1.66667	1.63299	1.1547	1.64148	1.72152	1.09291

## Sheet: 3A
% MI + MII		Timepoint	TC11415 (XC)	TC111915(XC)	TC40214 (TC)	TC1514 (TC)	TC21815 (TC)	TC52015	TC8614 (SL)	TC81414-1 (SL)	TC81414-2 (SL)	TC12115 (SL)	XC42016	Average	SD	n	3B	ave MI+MII	WT	dmc1∆	dmc1∆ hed1∆	dmc1∆ hed1-3A	dmc1∆ hed1-T40A	dmc1∆ hed1-T40E
NH716	WT	0					0	0					0	0	0	3		0	0	0	0	0	0	0
		2					0	0					0	0	0			2	0	0	0	0	0	0
		4					0.5	0					3	1.16667	1.60728			4	1.16667	0.583333	0.416667	0.625	0.642857	0				Hed1/Arp7 ratio/WT 4hr Hed1/Arp7	WT	dmc1	dmc1 hed1-3A	dmc1 hed1-T40A	dmc1 hed1-T40E
		6					57.5	58					55.5	57	1.32288			6	57	1.0625	1.05	1.1875	1.05556	0.8				0	0.00332937	0.0107762	0.00785408	0.00473505	0.0133924
		8					81.5	92					82	85.1667	5.92312			8	85.1667	1.0625	25	9.625	3.16667	1				2	0.18024	0.0249051	0.00571237	0.00652772	0.0189101
		10					89	92					86.5	89.1667	2.75379			10	89.1667	1.78571	52.4	34.4286	15.375	2.3				4	1	0.974269	0.268462	0.107218	0.423153
		12					89.5	94.5					92.5	92.1667	2.51661			12	92.1667	2.14286	72.3333	68.8571	39.3333	8.63333				6	0.466652	1.37505	0.529343	0.704315	1.20873
		14					94.5	95					96	95.1667	0.763763			14	95.1667	7.13333	83.2222	78.4167	58.6875	25.4				8	0.207908	1.68742	0.454251	0.829761	1.99384
																												10	0.0598799	1.77203	0.186132	0.660359	2.13206
																		St dev										12	0.00733765	1.63648	0.0537837	0.386628	1.34765
																		0	0	0	0	0	0	0				14	0.00396429	1.7142	0.0176862	0.201598	0.989075
NH942::pNH302^2	dmc1∆	0			0	0	0		0	0	0	0	0	0	0	8		2	0	0	0	0	0	0
		2					0		0	0	0	0	0	0	0			4	1.60728	1.42887	0.491596	1.25	1.10733	0
		4					0		3.5	0	0	0	0	0.583333	1.42887			6	1.32288	1.54544	1.55367	1.96282	1.82764	1.15109
		6			0	0	0		4.5	0.5	0.5	1	2	1.0625	1.54544			8	5.92312	1.39994	22.5672	7.93163	2.19374	1.41421
		8			0	0	0		3.5	1	0.5	3	0.5	1.0625	1.39994			10	2.75379	1.3496	27.2955	19.1146	10.0276	2.28035
		10			4	1	0			3	1	2	1.5	1.78571	1.3496			12	2.51661	1.57359	20.1928	14.3519	14.6671	2.42499
		12				3	0		2	2	2	5	1	2.14286	1.57359			14	0.763763	4.57457	12.1966	7.31722	11.1225	6.46529
		14				16	3.8			6	7	6.5	3.5	7.13333	4.57457
NH942/pRS316	dmc1∆ hed1∆	time point
		0	0	0	0	0	0	0		0	0	0	0	0	0	10
		2					0	0		0	0	0	0	0	0
		4					0	0		0.5	0	1	1	0.416667	0.491596
		6	0	0	2.5	0	0	0		2	4.5	0	1.5	1.05	1.55367
		8	45	22.5	64.5	47.5	0	39.5		5.5	8	2.5	15	25	22.5672
		10	73	35	86	79	3.5	79		31.5	50.5	28.5	58	52.4	27.2955
		12	82	60.5		91	26.5	86.5		72	86	63.5	83	72.3333	20.1928
		14	85	80		94.5	53	90		89.5	88	81	88	83.2222	12.1966
NH942::pNH302-3A^2	dmc1∆ hed1-3A	time point
		0	0	0	0	0		0	0			0	0	0	0	8
		2						0	0			0	0	0	0
		4						0	2.5			0	0	0.625	1.25
		6	0	0	0	0		0	5			1	3.5	1.1875	1.96282
		8	15	2	20	0		16.5	15.5			2	6	9.625	7.93163
		10	42.5	20.5	67.5	15.5		45.5				15.5	34	34.4286	19.1146
		12	71	55.5		72		85	85.5			46.5	66.5	68.8571	14.3519
		14	84	70		75.5		86				70.5	84.5	78.4167	7.31722
NH942::pNH302-T40A^2	dmc1∆ hed1-T40A	time point
		0	0	0			0	0	0	0	0	0	0	0	0	9
		2					0	0	0	0	0	0	0	0	0
		4					0	0	3	1	0	0	0.5	0.642857	1.10733
		6	0	0			0	0	5.5	1.5	0.5	0	2	1.05556	1.82764
		8	5	1.5			0	3	7	5	3.5	2	1.5	3.16667	2.19374
		10	19	11			7.5	29		21.5	26.5	1.5	7	15.375	10.0276
		12	31	32			33.5	42	64.5	51	47.5	12.5	40	39.3333	14.6671
		14	47	61			55	63		69.5	69	38.5	66.5	58.6875	11.1225
NH942::pNH302-T40E^2	dmc1∆ hed1-T40E	time point
		0		0			0	0				0	0	0	0	5
		2					0	0				0	0	0	0
		4					0	0				0	0	0	0
		6		0			0	0				1.5	2.5	0.8	1.15109
		8		2			0	0				3	0	1	1.41421
		10		5			0	0				4	2.5	2.3	2.28035
		12		9.66667			4.5	10				8.5	10.5	8.63333	2.42499
		14		32.5			18	31.5				20.5	24.5	25.4	6.46529

## Sheet: 3C
		Protein Quantifications
Timepoint	WT a-Hed1	WT a-Arp7	dmc1 a-Hed1	dmc1 a-Arp7	dmc1 hed1∆ Hed1	dmc1 hed∆ Arp7	dmc1 hed1-3A Hed1	dmc1 hed1-3A Arp7	dmc1 hed1-T40A Hed1	dmc1 hed1-T40A Arp7	dmc1 hed1-T40E Hed1	dmc1 hed1-T40E Arp7
0	757.55	82803.9	1876.89	117087	1247.29	474680	3363.09	114936	883.09	66227.2	3935.59	110590
2	32291.8	65199.2	3280.15	88540.4	1464.5	299817	2061.26	96856.8	1107.04	60222.3	3748.35	74595
4	195483	71139.5	158874	109625	957.25	382589	98932.5	98916.9	23113.5	76551.7	80660.1	71733.9
6	112203	87501.3	255204	124768	1431.5	469658	208381	105666	173789	87621.6	230135	71650.3
8	42029.1	73566.6	288278	114848	1652.33	513468	211127	124756	249623	106829	390133	73635
10	10608.1	64470.4	311034	117997	1765.67	646876	98127.7	141509	227666	122426	409796	72332.1
12	1454.47	72135.6	319989	131450	1538.86	710654	31951.2	159459	116698	107183	386784	108008
14	867.78	79661.1	339007	132948	6665.17	700032	10869.5	164964	75905.9	133704	339461	129159
WT 4 hr			186564	125419	394635	465607	355637	95459.9	325939	115742	256504	96528.9
Hed1/Arp7 ratio	WT	dmc1	dmc1 hed1∆	dmc1 hed1-3A	dmc1 hed1-T40A	dmc1 hed1-T40E		Hed1/Arp7 ratio/WT 4hr Hed1/Arp7	WT	dmc1	dmc1 hed1-3A	dmc1 hed1-T40A	dmc1 hed1-T40E
0	0.00914873	0.0160298	0.00262764	0.0292605	0.0133342	0.0355873		0	0.00332937	0.0107762	0.00785408	0.00473505	0.0133924
2	0.495279	0.0370469	0.00488465	0.0212815	0.0183826	0.0502493		2	0.18024	0.0249051	0.00571237	0.00652772	0.0189101
4	2.74788	1.44925	0.00250203	1.00016	0.301934	1.12444		4	1	0.974269	0.268462	0.107218	0.423153
6	1.2823	2.04542	0.00304796	1.97208	1.9834	3.21192		6	0.466652	1.37505	0.529343	0.704315	1.20873
8	0.571307	2.51007	0.00321798	1.69232	2.33667	5.2982		8	0.207908	1.68742	0.454251	0.829761	1.99384
10	0.164543	2.63594	0.00272953	0.693437	1.85962	5.66549		10	0.0598799	1.77203	0.186132	0.660359	2.13206
12	0.020163	2.4343	0.00216541	0.200372	1.08877	3.58108		12	0.00733765	1.63648	0.0537837	0.386628	1.34765
14	0.0108934	2.54992	0.00952124	0.0658902	0.567715	2.62825		14	0.00396429	1.7142	0.0176862	0.201598	0.989075
WT 4 hr	2.74788	1.48752	0.847572	3.72552	2.81608	2.65728

## Sheet: 4C
DSBs-0 timepoint
Average %DSBs						range
Strain	Genotype	Timepoints	TC52015	TC111915	ave	D4-E4/2			ave DSBs-0 timepoint	WT	dmc1∆	dmc1∆ hed1∆	dmc1∆ hed1-3A	dmc1∆ hed1-T40A	dmc1∆ hed1-T40E
NH716	WT	0	0	0	0	0			0	0.0239781	0	0.0112912	0.00608243	0.0198415	0
		6		1.32048	1.32048				6	1.32048	6.72402	8.25672	11.594	12.7407	14.1328
		8	1.43809	1.41791	1.428	0.0100871			8	1.428	8.97927	8.16083	10.256	11.326	12.148
		10	2.14046	1.48068	1.81057	0.329887			10	1.81057	9.85517	4.08044	5.92101	8.23934	10.0654
		12	0.674851	0.957763	0.816307	0.141456			12	0.816307	7.49753	2.11774	3.04228	4.18448	7.44599
		14	0	0.982625	0.491313	0.491313			14	0.491313	6.84151	0.759102	2.01778	2.7934	5.46876
						0
NH942::pNH302^2	dmc1∆	0	0	0	0	0
		6		6.72402	6.72402
		8	9.69586	8.26268	8.97927	0.71659
		10	9.19678	10.5135	9.85517	0.658383
		12	6.12258	8.87248	7.49753	1.37495
		14	5.0439	8.63911	6.84151	1.7976
NH942/pRS316	dmc1∆ hed1∆	0	0	0	0	0
		6		8.25672	8.25672
		8	8.67455	7.64711	8.16083	0.513723
		10	4.77174	3.38914	4.08044	0.691302
		12	2.62252	1.61296	2.11774	0.504782
		14	0.841876	0.676329	0.759102	0.0827733
NH942::pNH302-3A	dmc1∆ hed1-3A	0	0	0	0	0
		6		11.594	11.594
		8	8.80786	11.7041	10.256	1.44811
		10	4.2353	7.60671	5.92101	1.6857
		12	2.44104	3.64353	3.04228	0.601247
		14	1.50439	2.53116	2.01778	0.513388
NH942::pNH302-T40A	dmc1∆ hed1-T40A	0	0	0	0	0
		6		12.7407	12.7407
		8	10.7952	11.8568	11.326	0.530798
		10	8.72378	7.75489	8.23934	0.484449
		12	5.13432	3.23465	4.18448	0.949833
		14	3.65257	1.93423	2.7934	0.859169
NH942::pNH302-T40E	dmc1∆ hed1-T40E	0	0	0	0	0
		6		14.1328	14.1328
		8	10.9066	13.3893	12.148	1.24136
		10	9.1867	10.944	10.0654	0.878664
		12	8.29253	6.59944	7.44599	0.846544
		14	6.94737	3.99015	5.46876	1.47861
Raw Data TC52015
		DSBs	BG for DSBs	P1	CO1	CO2	P2	Bg for bands	DSBs-BG	P1-Bg for bands	CO1-Bg for bands	CO2-Bg for bands	P2-Bg for bands	total=DSB-BG+P1-Bg+CO1-Bg+CO2-Bg+P2-Bg	CO1-Bg+CO2-Bg	%CO1+CO2	%DSB-Bg	Ectopic	%EC	%EC-T0
NH716	WT0	222.85	166.02	1405.52	94.57	36.29	1521.79	28.35	56.83	1377.17	66.22	7.94	1493.44	3001.6	74.16	2.47068	1.89332	15.19	0.506063	0.00606343
	8	386.59	210.73	2062.02	368.17	372.58	2453.66	41	175.86	2021.02	327.17	331.58	2412.66	5268.29	658.75	12.5041	3.33809	28.9	0.548565	0.0485651
	10	669.56	371.31	2710.56	477.37	559.21	3566.84	57.66	298.25	2652.9	419.71	501.55	3509.18	7381.59	921.26	12.4805	4.04046	29.94	0.405604	0
	12	414.1	282.77	1815.05	322.33	398.54	2572.24	34.75	131.33	1780.3	287.58	363.79	2537.49	5100.49	651.37	12.7707	2.57485	25.19	0.493874	-0.00612588
	14	301.97	224.88	1835.02	333.65	353.46	2135.19	27.19	77.09	1807.83	306.46	326.27	2108	4625.65	632.73	13.6787	1.66658	23.05	0.498308	-0.00169165
NH942::pNH302^2	dmc1 0	213.87	189.35	1577.76	100.76	49.98	1757.79	23.05	24.52	1554.71	77.71	26.93	1734.74	3418.61	104.64	3.06089	0.717251	17.79	0.520387	0.0203869
	8	435.6	219.26	760.07	77.42	51.02	1073.69	24.38	216.34	735.69	53.04	26.64	1049.31	2081.02	79.68	3.82889	10.3959	17.38	0.835167	0.335167
	10	530.09	281.37	907.66	80.87	76.55	1303.5	26.04	248.72	881.62	54.83	50.51	1277.46	2513.14	105.34	4.19157	9.89678	15.66	0.623125	0.123125
	12	360	230.01	852.48	87.84	55.84	876.34	24.3	129.99	828.18	63.54	31.54	852.04	1905.29	95.08	4.99032	6.82258	18.09	0.949462	0.449462
	14	409.03	234.71	1438.18	144.55	116.4	1330.7	42.32	174.32	1395.86	102.23	74.08	1288.38	3034.87	176.31	5.80947	5.7439	29.99	0.988181	0.488181
NH942/pRS316	dmc1 hed1 0	294.24	234.32	2978.35	170.35	86.35	2461.69	50.83	59.92	2927.52	119.52	35.52	2410.86	5553.34	155.04	2.79183	1.07899	22.29	0.40138	0.00138007
	8	611.1	237.8	1790.86	119.4	74.51	1636.75	43.93	373.3	1746.93	75.47	30.58	1592.82	3819.1	106.05	2.77683	9.77455	28.47	0.745464	0.345464
	10	802.48	375.18	3409.03	356.46	205	3156	75.4	427.3	3333.63	281.06	129.6	3080.6	7277.23	410.66	5.64308	5.87174	100.44	1.3802	0.980195
	12	715.22	377.19	4342.73	490.07	298.87	3812	77.03	338.03	4265.7	413.04	221.84	3734.97	9080.67	634.88	6.99155	3.72252	184.12	2.0276	1.6276
	14	1192.8	808.29	9900.38	1149.66	756.5	8105.47	186.69	384.51	9713.69	962.97	569.81	7918.78	19801	1532.78	7.74094	1.94188	437.89	2.21146	1.81146
NH942::pNH302-3A	dmc1 hed1-3A 0	230.35	199.44	1983.65	140.82	60.3	1766.31	38.85	30.91	1944.8	101.97	21.45	1727.46	3826.59	123.42	3.22533	0.807769	30.05	0.785294	-0.0147055
	8	418.07	186.19	1183.93	86.97	38.76	989.3	29.35	231.88	1154.58	57.62	9.41	959.95	2413.44	67.03	2.77736	9.60786	27.97	1.15893	0.358927
	10	518.49	273.24	2084.43	243.84	128.23	2345.35	45.31	245.25	2039.12	198.53	82.92	2300.04	4870.61	281.45	5.77854	5.0353	50.06	1.0278	0.227797
	12	669.75	380.67	4155.72	505.9	293.27	3962.45	77.5	289.08	4078.22	428.4	215.77	3884.95	8919.37	644.17	7.22215	3.24104	100.45	1.1262	0.326201
	14	489.67	329.3	3275.87	423.64	243.37	3075.01	63.91	160.37	3211.96	359.73	179.46	3011.1	6959.33	539.19	7.74773	2.30439	100.62	1.44583	0.645829
NH942::pNH302-T40A	dmc1- hed1-T40A 0	232.57	202.18	1284.07	123.83	32.89	1192.42	34.07	30.39	1250	89.76	0	1158.35	2528.5	89.76	3.54993	1.2019	18.49	0.731264	0.0312636
	8	719.32	288.42	1358.04	134.73	68.96	1771.2	42.89	430.9	1315.15	91.84	26.07	1728.31	3592.27	117.91	3.28233	11.9952	23.59	0.656688	-0.0433122
	10	470.81	238.39	1012.08	115.38	59.27	1050.42	31.88	232.42	980.2	83.5	27.39	1018.54	2342.05	110.89	4.73474	9.92378	22.51	0.961124	0.261124
	12	718.8	400.5	2109	283.72	143.16	2417.11	61.57	318.3	2047.43	222.15	81.59	2355.54	5025.01	303.74	6.04457	6.33432	46.75	0.930346	0.230346
	14	531.27	292.53	1990.76	309.16	159.14	2415.43	48.34	238.74	1942.42	260.82	110.8	2367.09	4919.87	371.62	7.55345	4.85257	45.4	0.922789	0.222789
NH942::pNH302-T40E	dmc1 hed1-T40E 0	272.35	236.74	1459.43	144.55	47.59	1499.84	36.18	35.61	1423.25	108.37	11.41	1463.66	3042.3	119.78	3.93715	1.1705	19.88	0.653453	-0.046547
	8	1090.99	452.33	1970.99	230.64	87.21	2604.24	64.11	638.66	1906.88	166.53	23.1	2540.13	5275.3	189.63	3.59468	12.1066	27.68	0.524709	0
	10	1945.05	911.6	4112.35	354.62	196.5	4665.86	103.26	1033.45	4009.09	251.36	93.24	4562.6	9949.74	344.6	3.46341	10.3867	42.85	0.430665	0
	12	1995.54	917.63	4592.19	460.91	255.58	5454.28	121.38	1077.91	4470.81	339.53	134.2	5332.9	11355.3	473.73	4.17187	9.49253	48.05	0.423149	0
	14	1987.28	934.58	5191.33	505.04	318.7	6360.44	126.87	1052.7	5064.46	378.17	191.83	6233.57	12920.7	570	4.41152	8.14737	60.22	0.466073	0
Raw Data XC111915
		P1	P2	CO1	CO2	Bg1	P1-Bg	P2-Bg	CO1-Bg	CO2-Bg	CO1-Bg1+CO2-Bg1	DSB	total =P1-Bg+P2-BG-CO1-Bg+CO2-Bg+DSB	CO1-Bg+CO2=Bg/total *100		DSB/total*100	Ectopic	%EC	%EC-T0
NH716	WT0	4719.79	4314.03	194.29	57.65	59.6	4660.19	4254.43	134.69	0	134.69	114.57	9180.61	1.46711		1.24796	16.73	0.182232	-0.0177681
	6	3381.28	3118.6	159.82	93.06	37.47	3343.81	3081.13	122.35	55.59	177.94	171.17	6791.17	2.62017		2.52048	17.12	0.252092	0.0520921
	8	4042.33	3737.76	375.04	265.39	45.16	3997.17	3692.6	329.88	220.23	550.11	222.03	8481.19	6.48624		2.61791	19.28	0.227327	0.0273266
	10	5631.51	5457.9	899.41	714.55	72.07	5559.44	5385.83	827.34	642.48	1469.82	342.93	12792.6	11.4896		2.68068	34.61	0.270546	0.0705464
	12	5481.16	5663.25	893.42	740.82	66.76	5414.4	5596.49	826.66	674.06	1500.72	276.8	12828.1	11.6987		2.15776	39.69	0.309399	0.109399
	14	5921.27	5805.67	1013.93	843.64	69.94	5851.33	5735.73	943.99	773.7	1717.69	297.86	13646.9	12.5867		2.18263	44.26	0.324323	0.124323
NH942::pNH302^2	dmc1 0	4655.94	4434.61	190.72	65.77	47.82	4608.12	4386.79	142.9	17.95	160.85	204.79	9379.7	1.71487		2.18333	19.15	0.204164	0.00416431
	6	4838.66	4759.72	181.37	87.81	80.39	4758.27	4679.33	100.98	7.42	108.4	937.82	10508.9	1.0315		8.92402	25.12	0.239035	0.0390346
	8	6641.03	6464.19	274.81	129.42	116.98	6524.05	6347.21	157.83	12.44	170.27	1527.49	14599.4	1.16628		10.4627	30.39	0.208159	0.0081591
	10	9562.5	9415.87	499.9	247.4	184.48	9378.02	9231.39	315.42	62.92	378.34	2772.97	21811.1	1.73462		12.7135	50.42	0.231166	0.0311663
	12	8917.03	8730.61	580.34	276.92	158.02	8759.01	8572.59	422.32	118.9	541.22	2231.56	20154.1	2.68541		11.0725	49.73	0.246749	0.0467487
	14	8811.15	8771.34	618.82	323.68	152.31	8658.84	8619.03	466.51	171.37	637.88	2184.93	20157.8	3.16443		10.8391	57.15	0.283513	0.0835127
NH942/pRS316	dmc1 hed1 0	3446.01	3417.33	170.65	67.14	42.74	3403.27	3374.59	127.91	24.4	152.31	261.24	7211.43	2.11206		3.62258	20.02	0.277615	-0.0223852
	6	10488.2	10265	539.28	256.89	126.83	10361.4	10138.2	412.45	130.06	542.51	2836.84	23926	2.26745		11.8567	47.09	0.196815	0
	8	9182.83	9081.3	574.25	318.77	126.37	9056.46	8954.93	447.88	192.4	640.28	2372.79	21096.9	3.03495		11.2471	72.43	0.343321	0.0433207
	10	8082.32	8019.62	833.51	560.71	103.07	7979.25	7916.55	730.44	457.64	1188.08	1298.61	18580.4	6.39426		6.98914	197.92	1.06521	0.765208
	12	7891.73	7933.03	896.98	595.91	89.95	7801.78	7843.08	807.03	505.96	1312.99	948.78	18200.4	7.21407		5.21296	293.78	1.61414	1.31414
	14	7652.66	7929.98	871.18	598.06	85.97	7566.69	7844.01	785.21	512.09	1297.3	761.63	17810.4	7.28396		4.27633	340.74	1.91316	1.61316
NH942::pNH302-3A	dmc1 hed1-3A 0	4304.01	4184.63	208.3	60.59	52.48	4251.53	4132.15	155.82	8.11	163.93	302.86	8875.89	1.84691		3.41216	25.42	0.286394	-0.0136062
	6	10248.7	10211.5	525.48	229.78	142.91	10105.8	10068.6	382.57	86.87	469.44	3648.99	24336.3	1.92897		14.994	43.42	0.178417	0
	8	14342.4	13940.4	757.26	393.38	203.83	14138.5	13736.5	553.43	189.55	742.98	5106.48	33808.6	2.19761		15.1041	84.11	0.248783	0
	10	8357.95	8511.88	721.27	399.4	120.51	8237.44	8391.37	600.76	278.89	879.65	2184.43	19846.3	4.4323		11.0067	153.46	0.77324	0.47324
	12	10228	10147.7	944.12	657.24	133.26	10094.7	10014.5	810.86	523.98	1334.84	1649.13	23413.4	5.70118		7.04353	320.27	1.36789	1.06789
	14	8037.18	8193.61	884.46	587.14	113.19	7923.99	8080.42	771.27	473.95	1245.22	1107.7	18675.9	6.66751		5.93116	318.6	1.70594	1.40594
NH942::pNH302-T40A	dmc1- hed1-T40A 0	5042.2	5009.64	233.74	78.77	67.69	4974.51	4941.95	166.05	11.08	177.13	415.36	10543	1.68008		3.93968	34.03	0.322774	0.022774
	6	11033.8	11551.2	520.21	300.56	180.24	10853.6	11371	339.97	120.32	460.29	4540.15	27283.4	1.68707		16.6407	58.33	0.213793	0
	8	8813.86	8909.08	420.98	258.87	134.67	8679.19	8774.41	286.31	124.2	410.51	3353.27	21281.4	1.92896		15.7568	64.04	0.30092	0.000919769
	10	8076.02	7963.01	675.18	437.16	116	7960.02	7847.01	559.18	321.16	880.34	2220.65	19053.4	4.62039		11.6549	145.36	0.762909	0.462909
	12	9432.09	9415.81	1004.92	667.03	126.8	9305.29	9289.01	878.12	540.23	1418.35	1560.53	21872.5	6.48461		7.13465	299.37	1.3687	1.0687
	14	10458.1	10364	1142.89	812.67	133.42	10324.7	10230.6	1009.47	679.25	1688.72	1402.23	24034.5	7.02622		5.83423	388.31	1.61563	1.31563
NH942::pNH302-T40E	dmc1 hed1-T40E 0	5804.7	5653.75	205.16	84.97	67.9	5736.8	5585.85	137.26	17.07	154.33	413.68	11923.9	1.29429		3.46933	33.24	0.278768	-0.0212321
	6	10208.6	10173.4	584.96	270.39	184.67	10023.9	9988.7	400.29	85.72	486.01	4398.56	24945.3	1.9483		17.6328	48.17	0.193102	0
	8	11711	11726.9	698.31	383.21	197.87	11513.1	11529	500.44	185.34	685.78	4834.87	28626.8	2.39559		16.8893	64	0.223567	0
	10	9433.67	9818.19	724.75	423.32	162.18	9271.49	9656.01	562.57	261.14	823.71	3345.56	23162.2	3.55626		14.444	65.46	0.282615	-0.0173847
	12	10669.2	10890	886.49	654.8	156.06	10513.1	10733.9	730.43	498.74	1229.17	2542.28	25172.5	4.88299		10.0994	154.01	0.611819	0.311819
	14	13666.7	13957.6	1359.69	1078.14	189.06	13477.7	13768.6	1170.63	889.08	2059.71	2395.92	31987.6	6.43909		7.49015	285.7	0.893159	0.593159

## Sheet: 4D
CO1+CO2-0 timepoint XhoI digest
Average%CO2 + CO2						range
Strain	Genotype	Timepoints	TC52015	XC111915	ave	D4-E4/2			ave CO1+ CO2-0 timepoint	WT	dmc1∆	dmc1∆ hed1∆	dmc1∆ hed1-3A	dmc1∆ hed1-T40A	dmc1∆ hed1-T40E
NH716	WT	0	0	0	0	0			0	0	0.00743681	0.00603188	0.0234567	0	0
		6		1.12017	1.12017				6	1.12017	0	0.167449	0.128973	0	0.6483
		8	10.0041	4.98624	7.49515	2.50891			8	7.49515	0.364446	0.455891	0.198803	0.11448	0.547795
		10	9.98051	9.98958	9.98505	0.00453765			10	9.98505	0.563094	3.56867	2.60542	2.07756	1.12813
		12	10.2707	10.1987	10.2347	0.0360205			12	10.2347	1.43786	4.65281	3.96166	3.66459	1.92743
		14	11.1787	11.0867	11.1327	0.0460153			14	11.1327	2.08695	5.06245	4.70762	4.68984	2.8253
NH942::pNH302^2	dmc1∆	0	0	0.0148736	0.00743681	0.00743681
		6		0	0
		8	0.728892	0	0.364446	0.364446
		10	1.09157	0.0346182	0.563094	0.528475
		12	1.89032	0.985408	1.43786	0.452454
		14	2.70947	1.46443	2.08695	0.622523
NH942/pRS316	dmc1∆ hed1∆	0	0	0.0120638	0.00603188	0.00603188
		6		0.167449	0.167449
		8	-0.0231678	0.93495	0.455891	0.479059
		10	2.84308	4.29426	3.56867	0.72559
		12	4.19155	5.11407	4.65281	0.461257
		14	4.94094	5.18396	5.06245	0.12151
NH942::pNH302-3A	dmc1∆ hed1-3A	0	0	0.0469134	0.0234567	0.0234567
		6		0.128973	0.128973
		8	0	0.397605	0.198803	0.198803
		10	2.57854	2.6323	2.60542	0.0268821
		12	4.02215	3.90118	3.96166	0.06
		14	4.54773	4.86751	4.70762	0.159892
NH942::pNH302-T40A	dmc1∆ hed1-T40A	0	0	0	0	0
		6		0	0
		8	0	0.22896	0.11448	0.11448
		10	1.23474	2.92039	2.07756	0.842823
		12	2.54457	4.78461	3.66459	1.12002
		14	4.05345	5.32622	4.68984	0.636385
NH942::pNH302-T40E	dmc1∆ hed1-T40E	0	0	0	0	0
		6		0.6483	0.6483
		8	0	1.09559	0.547795	0.547795
		10	0	2.25626	1.12813	1.12813
		12	0.271866	3.58299	1.92743	1.65556
		14	0.511515	5.13909	2.8253	2.31379
For raw data see 4C

## Sheet: 4E
%EC-0 timepoint XhoI digest
Average%Ec
Strain	Genotype	Timepoints	TC50215	XC111915	Ave	range			ave %EC	WT	dmc1∆	dmc1∆ hed1∆	dmc1∆ hed1-3A	dmc1∆ hed1-T40A	dmc1∆ hed1-T40E
NH716	WT	0	0.00606343	-0.0177681	-0.00585233	0.0149475			0	-0.00585233	0.0122756	-0.0105025	-0.0141559	0.0270188	-0.0338896
		6		0.0520921	0.0520921	-0.026046			6	0.0520921	0.0390346	0	0	-0.0216561	0
		8	0.0485651	0.0273266	0.0379458	0.0349018			8	0.0379458	0.171663	0.194392	0.179463	0	0
		10	0	0.0705464	0.0352732	-0.0352732			10	0.0352732	0.0771456	0.872702	0.350519	0.4	-0.00869236
		12	-0.00612588	0.109399	0.0516365	0.1			12	0.0516365	0.248105	1.47087	0.697046	0.645745	0.155909
		14	-0.00169165	0.124323	0.0613159	0.1			14	0.0613159	0.285847	1.71231	1.02588	0.8	0.296579
NH942::pNH302^2	dmc1∆	0	0.0203869	0.00416431	0.0122756	0.0183048
		6		0.0390346	0.0390346	-0.0195173
		8	0.335167	0.0081591	0.171663	0.331088
		10	0.123125	0.0311663	0.0771456	0.107542
		12	0.449462	0.0467487	0.248105	0.426087
		14	0.488181	0.0835127	0.285847	0.446424
NH942/pRS316	dmc1∆ hed1∆	0	0.00138007	-0.0223852	-0.0105025	0.0125726
		6		0	0	0
		8	0.345464	0.0433207	0.194392	0.323803
		10	0.980195	0.765208	0.872702	0.597592
		12	1.6276	1.31414	1.47087	0.970534
		14	1.81146	1.61316	1.71231	1.00488
NH942::pNH302-3A	dmc1∆ hed1-3A	0	-0.0147055	-0.0136062	-0.0141559	-0.00790243
		6		0	0	0
		8	0.358927	0	0.179463	0.358927
		10	0.227797	0.47324	0.350519	-0.00882287
		12	0.326201	1.06789	0.697046	0.2
		14	0.645829	1.40594	1.02588	0.1
NH942::pNH302-T40A	dmc1∆ hed1-T40A	0	0.0312636	0.022774	0.0270188	0.0198766
		6		0	0	0
		8	-0.0433122	0.000919769	-0.0211962	-0.0437721
		10	0.261124	0.462909	0.362017	0.0296692
		12	0.230346	1.0687	0.649524	0.3
		14	0.222789	1.31563	0.769211	0.4
NH942::pNH302-T40E	dmc1∆ hed1-T40E	0	-0.046547	-0.0212321	-0.0338896	-0.0359309
		6		0	0	0
		8	0	0	0	0
		10	0	-0.0173847	-0.00869236	0.00869236
		12	0	0.311819	0.155909	0.2
		14	0	0.593159	0.296579	0.3
For raw data see 4C

## Sheet: 4F
CO2 XhoI/NgoMVI digest
Average% CO2						range
Strain	Genotype	Timepoints	TC52015	TC111915	ave	D4-E4/2			ave CO2 timepoint	WT	dmc1∆	dmc1∆ hed1∆	dmc1∆ hed1-3A	dmc1∆ hed1-T40A	dmc1∆ hed1-T40E
NH716	WT	0	0	0	0	0			0	0	0	0	0	0	0
		6		0.05	0.05				6	0.05	0	0	0	0	0
		8	0.99	0.74	0.86	0.13			8	0.86	0	0.07	0.02	0	0.01
		10	1.25	1.6	1.43	0.17			10	1.43	0	0.34	0.17	0.23	0.13
		12	1.25	1.65	1.45	0.2			12	1.45	0	0.65	0.42	0.51	0.39
		14	1.4	1.75	1.58	0.17			14	1.58	0.04	0.53	0.65	0.58	0.55
NH942::pNH302^2	dmc1∆	0	0	0	0	0
		6		0	0
		8	0	0	0	0
		10	0	0	0	0
		12	0	0	0	0
		14	0	0.08	0.04	0.04
NH942/pRS316	dmc1∆ hed1∆	0	0	0	0	0
		6		0	0
		8	0	0.15	0.07	0.07
		10	0.02	0.66	0.34	0.32
		12	0.46	0.85	0.65	0.2
		14	0.22	0.84	0.53	0.31
NH942::pNH302-3A	dmc1∆ hed1-3A	0	0	0	0	0
		6		0	0
		8	0	0.04	0.02	0.02
		10	0	0.34	0.17	0.17
		12	0.26	0.58	0.42	0.16
		14	0.66	0.65	0.65	0
NH942::pNH302-T40A	dmc1∆ hed1-T40A	0	0	0	0	0
		6		0	0
		8	0	0	0	0
		10	0.16	0.3	0.23	0.07
		12	0.35	0.68	0.51	0.17
		14	0.46	0.7	0.58	0.12
NH942::pNH302-T40E	dmc1∆ hed1-T40E	0	0	0	0	0
		6		0	0
		8	0.01	0	0.01	0.01
		10	0.23	0.03	0.13	0.1
		12	0.35	0.43	0.39	0.04
		14	0.42	0.68	0.55	0.13
For raw data see 4G

## Sheet: 4G
NCO1 XhoI/NgoMVI digest
Average% NCO1						range
Strain	Genotype	Timepoints	TC52015	TC111915	ave	D4-E4/2			ave % NCO1 timepoint	WT	dmc1∆	dmc1∆ hed1∆	dmc1∆ hed1-3A	dmc1∆ hed1-T40A	dmc1∆ hed1-T40E
NH716	WT	0	0	0	0	0			0	0	0	0	0	0	0
		6		0.326783	0.326783				6	0.326783	0	0	0	0	0
		8	1.18173	0.739508	0.960619	0.221111			8	0.960619	0	0.029486	0	0.0022575	0
		10	1.41916	1.42112	1.42014	0.000977645			10	1.42014	0	0.225007	0.0633968	0.108541	0.0163233
		12	1.36624	1.46506	1.41565	0.0494116			12	1.41565	0	0.359854	0.227736	0.332949	0.121253
		14	1.39766	1.52907	1.46337	0.0657041			14	1.46337	0	0.340948	0.355702	0.4	0.252705
NH942::pNH302^2	dmc1∆	0	0	0	0	0
		6		0	0
		8	0	0	0	0
		10	0	0	0	0
		12	0	0	0	0
		14	0	0	0	0
NH942/pRS316	dmc1∆ hed1∆	0	0	0	0	0
		6		0	0
		8	0	0.0589721	0.029486	0.029486
		10	0.126478	0.323536	0.225007	0.0985286
		12	0.302475	0.417233	0.359854	0.0573792
		14	0.282636	0.399261	0.340948	0.0583123
NH942::pNH302-3A	dmc1∆ hed1-3A	0	0	0	0	0
		6		0	0
		8	0	0	0	0
		10	0	0.126794	0.0633968	0.0633968
		12	0.176134	0.279337	0.227736	0.0516013
		14	0.404082	0.307323	0.355702	0.0483794
NH942::pNH302-T40A	dmc1∆ hed1-T40A	0	0	0	0	0
		6		0	0
		8	0.00451501	0	0.0022575	0.0022575
		10	0.11952	0.0975612	0.108541	0.0109794
		12	0.302266	0.363633	0.332949	0.0306831
		14	0.42746	0.375789	0.401624	0.0258355
NH942::pNH302-T40E	dmc1∆ hed1-T40E	0	0	0	0	0
		6		0	0
		8	0	0	0	0
		10	0.0326467	0	0.0163233	0.0163233
		12	0.15702	0.0854848	0.121253	0.0357678
		14	0.203711	0.301699	0.252705	0.0489939
Raw data from TC52015
Strain	Genotype	Timepoints	P1+CO1	P2+CO4	CO2	NCO1	CO3+NCO2	Bg	P1+CO1-Bg	P2+CO4-Bg	CO2-Bg	NCO1-Bg	CO3+NCO2-Bg	total	NCO1-Bg/total*100	CO2-Bg/total*100
NH716	WT	0	469.82	1871.39	21.79	22.19	38.56	23.94	445.88	1847.45	0	0	14.62	2307.95	0	0
		8	623.34	2383.83	60.09	66.32	260.27	27.86	595.48	2355.97	32.23	38.46	232.41	3254.55	1.18173	0.990306
		10	1064.96	4073.66	113.73	123.04	483.48	42.94	1022.02	4030.72	70.79	80.1	440.54	5644.17	1.41916	1.25421
		12	687.28	2072.64	73.26	76.66	308.27	35.09	652.19	2037.55	38.17	41.57	273.18	3042.66	1.36624	1.25449
		14	1903.77	6011.78	199.05	198.57	923.66	74.69	1829.08	5937.09	124.36	123.88	848.97	8863.38	1.39766	1.40308
NH942::pNH302^2	dmc1∆	0	1515.56	4617.81	45.76	53.89	296.62	73.07	1442.49	4544.74	0	0	223.55	6210.78	0	0
		8	1178.05	4122.64	55.83	58.85	278.86	88.84	1089.21	4033.8	0	0	190.02	5313.03	0	0
		10	1151.25	3843.18	68.37	80.89	282.16	109.14	1042.11	3734.04	0	0	173.02	4949.17	0	0
		12	885.65	2572.64	61.31	70	193.55	93.02	792.63	2479.62	0	0	100.53	3372.78	0	0
		14	1267.12	4220.06	94.36	104.74	334.28	133.78	1133.34	4086.28	0	0	200.5	5420.12	0	0
NH942/pRS316	dmc1∆ hed1∆	0	1228.94	3455.78	56.85	69.94	181.74	88.27	1140.67	3367.51	0	0	93.47	4601.65	0	0
		8	1102.56	3204.8	63.01	70.05	202.58	84.49	1018.07	3120.31	0	0	118.09	4256.47	0	0
		10	3179.26	6890.12	161.79	172.17	576.66	159.29	3019.97	6730.83	2.5	12.88	417.37	10183.5	0.126478	0.0245494
		12	2995.49	7091.74	179.04	162.97	616.14	131.55	2863.94	6960.19	47.49	31.42	484.59	10387.6	0.302475	0.457178
		14	6845.02	15644.8	344.03	358.04	1386.21	292.71	6552.31	15352.1	51.32	65.33	1093.5	23114.5	0.282636	0.222025
NH942::pNH302-3A	dmc1∆ hed1-3A	0	2231.78	4995.2	68.35	103.38	269.93	103.99	2127.79	4891.21	0	0	165.94	7184.94	0	0
		8	2602.97	5283.09	72.16	93.28	299.5	117.38	2485.59	5165.71	0	0	182.12	7833.42	0	0
		10	5247.51	10093.7	167.35	176.6	750.9	180.34	5067.17	9913.32	0	0	570.56	15551	0	0
		12	8155.19	14974	283.32	262.94	1263.45	220.96	7934.23	14753	62.36	41.98	1042.49	23834.1	0.176134	0.261642
		14	16081.7	26036.9	465.09	355.62	1330.02	180.38	15901.4	25856.5	284.71	175.24	1149.64	43367.4	0.404082	0.656506
NH942::pNH302-T40A	dmc1∆ hed1-T40A	0	5663.65	9963.46	72.71	74.96	100.93	87.35	5576.3	9876.11	0	0	13.58	15466	0	0
		8	8140.07	16157	137.09	152.03	296.36	150.94	7989.13	16006.1	0	1.09	145.42	24141.7	0.00451501	0
		10	4922.05	11216.1	139.49	132.22	327.6	112.89	4809.16	11103.2	26.6	19.33	214.71	16173	0.11952	0.164471
		12	13536.6	29287	398.62	379.93	1082.84	248.62	13287.9	29038.3	150	131.31	834.22	43441.8	0.302266	0.345289
		14	11195.5	25811.3	354.33	340.14	1103.81	178.07	11017.4	25633.2	176.26	162.07	925.74	37914.7	0.42746	0.464886
NH942::pNH302-T40E	dmc1∆ hed1-T40E	0	4384.19	10493.4	70.78	71.83	132.23	82.44	4301.75	10411	0	0	49.79	14762.5	0	0
		8	7006.31	16586.9	143.23	139.05	253.53	140.33	6865.98	16446.5	2.9	0	113.2	23428.6	0	0.012378
		10	21393.2	58939.8	577.34	418.64	1161.71	392.35	21000.8	58547.4	184.99	26.29	769.36	80528.9	0.0326467	0.229719
		12	12350.3	35920	404.87	310.88	867.72	234.44	12115.9	35685.5	170.43	76.44	633.28	48681.6	0.15702	0.350091
		14	12143.6	39069.5	458.35	347.12	1192.28	241.18	11902.4	38828.3	217.17	105.94	951.1	52005	0.203711	0.417595
Raw data from TC111915
Strain	Genotype	Timepoints	P1	P2+CO4	CO1	CO2	NCO1	CO3+NCO2	Bg	P1-Bg	P2+CO4-Bg	CO1-Bg	CO2-Bg	NCO1-Bg	CO3+NCO2-Bg	total)	NCO1-Bg/total*100	CO2-Bg/total*100
NH716	WT	0	16750.5	18900.4	808.73	150.12	161.73	192.79	223.13	16527.3	18677.2	585.6	0	0	0	35790.2	0	0
		6	16217.1	20056.6	1035.84	206.63	309.12	730.15	186.79	16030.3	19869.8	849.05	19.84	122.33	543.36	37434.6	0.326783	0.0529991
		8	14612.8	18181.5	1300.79	447.01	447.89	1193.83	188.68	14424.1	17992.8	1112.11	258.33	259.21	1005.15	35051.7	0.739508	0.736998
		10	21389	27873.4	2534.1	1170.42	1070.25	3193.12	280.89	21108.1	27592.5	2253.21	889.53	789.36	2912.23	55545	1.42112	1.60146
		12	19976.4	24845.2	2286.45	1090.75	996.74	2998.57	254.43	19722	24590.7	2032.02	836.32	742.31	2744.14	50667.5	1.46506	1.65061
		14	23488.2	29057.1	3000.74	1354.02	1220.57	3791.32	301.56	23186.6	28755.6	2699.18	1052.46	919.01	3489.76	60102.6	1.52907	1.75111
NH942::pNH302^2	dmc1∆	0	16830.7	18523.3	876.59	150.12	146.02	215	207.38	16623.3	18315.9	669.21	0	0	7.62	35616	0	0
		6	20475.6	23276.9	923.03	157.31	146.23	256.44	252.15	20223.4	23024.8	670.88	0	0	4.29	43923.4	0	0
		8	22708.5	25962.2	778.97	199.49	174.47	297.36	288.09	22420.5	25674.1	490.88	0	0	9.27	48594.7	0	0
		10	42206.6	46416.9	1414.84	404.25	358.54	691.14	533.51	41673.1	45883.4	881.33	0	0	157.63	88595.5	0	0
		12	40108.2	43449.4	1410.84	486.32	393.77	677.7	517.13	39591	42932.3	893.71	0	0	160.57	83577.6	0	0
		14	42941.6	45452.3	1717.41	610.4	433.03	748.91	541.14	42400.5	44911.2	1176.27	69.26	0	207.77	88765	0	0.0780263
NH942/pRS316	dmc1∆ hed1∆	0	13089.9	13609.5	508.45	122.21	114.47	171.53	166	12923.9	13443.5	342.45	0	0	5.53	26715.4	0	0
		6	29212.4	32087.9	1208.14	313.47	286.12	772.04	325.2	28887.2	31762.7	882.94	0	0	446.84	61979.7	0	0
		8	40772.6	43624.1	1701	586.33	510.45	1486.19	459.78	40312.8	43164.3	1241.22	126.55	50.67	1026.41	85922	0.0589721	0.147285
		10	37055.1	40499.1	2430.3	935.52	662.13	2044.37	399.32	36655.8	40099.8	2030.98	536.2	262.81	1645.05	81230.6	0.323536	0.660096
		12	36306.1	42034.4	3312.65	1073.4	712.03	2381.08	363.05	35943.1	41671.4	2949.6	710.35	348.98	2018.03	83641.4	0.417233	0.84928
		14	32878.9	38159.8	3004.75	973.72	642.52	2245.68	339.61	32539.3	37820.2	2665.14	634.11	302.91	1906.07	75867.7	0.399261	0.83581
NH942::pNH302-3A	dmc1∆ hed1-3A	0	20773.9	22280.4	825.42	165.72	153.82	262.57	233.72	20540.2	22046.7	591.7	0	0	28.85	43207.4	0	0
		6	56848.5	64182	2114.3	515.02	424.58	1211.69	557.22	56291.3	63624.8	1557.08	0	0	654.47	122128	0	0
		8	109570	121177	4425.77	1175.07	986.53	2724.15	1076.12	108494	120101	3349.65	98.95	-89.59	1648.03	233602	-0.0383515	0.0423584
		10	49853.2	57083.2	2949.54	935.37	700.89	2102.17	561.09	49292.1	56522.1	2388.45	374.28	139.8	1541.08	110258	0.126794	0.339459
		12	48889.8	55765	3502.92	1193.39	865.47	2664.16	559.53	48330.3	55205.5	2943.39	633.86	305.94	2104.63	109524	0.279337	0.578743
		14	60102.5	69809.9	3837.82	1606.42	1137.5	3503.93	720.54	59382	69089.4	3117.28	885.88	416.96	2783.39	135675	0.307323	0.652944
NH942::pNH302-T40A	dmc1∆ hed1-T40A	0	23176.7	25272.3	962.43	209.73	189.6	275.5	323.74	22852.9	24948.6	638.69	0	0	-48.24	48391.9	0	0
		6	52155.1	63600.2	1595.08	541.58	445.81	1192.75	651.96	51503.2	62948.2	943.12	0	0	540.79	115935	0	0
		8	51668	65443.4	2022.1	648.53	538.13	1554.79	675.92	50992.1	64767.5	1346.18	0	0	878.87	117985	0	0
		10	41897.2	50802.8	2395.74	849.3	656.74	1911.82	563.93	41333.3	50238.9	1831.81	285.37	92.81	1347.89	95130.1	0.0975612	0.299979
		12	47288.3	57749.6	3590.35	1342.67	991.46	3001.82	589.92	46698.3	57159.7	3000.43	752.75	401.54	2411.9	110425	0.363633	0.681687
		14	44919.6	59302.5	3819.68	1427.29	1065.7	3411.03	652.21	44267.4	58650.3	3167.47	775.08	413.49	2758.82	110033	0.375789	0.70441
NH942::pNH302-T40E	dmc1∆ hed1-T40E	0	23180.9	28956.1	989.56	203.33	179.63	280.3	378.53	22802.4	28577.6	611.03	0	0	-98.23	51892.7	0	0
		6	59086.6	87106.1	2616.21	638.9	516.69	1757.85	980.94	58105.7	86125.2	1635.27	0	0	776.91	146643	0	0
		8	50046.2	68026.2	1884.68	640.02	476.48	1350.5	806.73	49239.4	67219.4	1077.95	0	0	543.77	118081	0	0
		10	45855	57899.1	2672.87	788.88	565.31	1521.59	760.72	45094.3	57138.4	1912.15	28.16	0	760.87	104934	0	0.026836
		12	40990.1	52823.3	2766.37	1089.18	754.28	2406.75	671.53	40318.6	52151.8	2094.84	417.65	82.75	1735.22	96800.8	0.0854848	0.431453
		14	57078.9	69646.9	4981.93	1785.52	1275.79	3670.14	873.94	56205	68773	4107.99	911.58	401.85	2796.2	133196	0.301699	0.684392

## Sheet: 5
Strain	hours in Spo		IH JM	IS JM		IH+IS	IH/IS			IH	IS	IH+IS	IH/IS		IH range	IS range	IH+IS range	IH/IS range
NH2188	7h	WT-1	0.0597681	0.0227502		0.0825183	2.62714		HED1	0.055804	0.0203504	0.0761544	2.75754		0.00396407	0.00239987	0.00636395	0.1304
NH2223	7h	hed1∆-1	0.0548286	0.0243908		0.0792193	2.24792		hed1∆	0.044989	0.0187833	0.0637723	2.45782		0.00983957	0.00560748	0.015447	0.209901
NH2166	7h	dmc1∆ hed1∆-1	0.0247339	0.0231766		0.0479105	1.06719		hed1∆ dmc1∆	0.0228433	0.0208452	0.0436884	1.09947		0.00189058	0.00233149	0.00422207	0.0322768
NH2166::pNH302-T40A^2	7h	dmc1∆ hed1-T40A-1	0.00829046	0.0190186		0.027309	0.435914		hed1-3A dmc1∆	0.0178853	0.0255888	0.043474	0.699451		0.000362872	0.000473408	0.000110536	0.0271212
NH2166::pNH302-T40E^2	7h	dmc1∆ hed1-T40E-1	0.0104548	0.0148101		0.0252649	0.705924		hed1-T40A dmc1∆	0.00935385	0.021022	0.0303759	0.444168		0.00106339	0.00200344	0.00306683	0.00825447
NH2166::pNH302-3A^2	7h	dmc1∆ hed1-3A-1	0.0175224	0.0260622		0.0435846	0.67233		hed1-T40E dmc1∆	0.00731359	0.0118607	0.0191743	0.604454		0.00314122	0.0052979	0.00746515	0.10147
NH2166::pNH302-T40E^2	7h	dmc1∆ hed1-T40E-2	0.00948083	0.0171586		0.0266395	0.55254								0.00530847	0.00824726	0.0135557	0.0495554
NH2188	7h	WT-2	0.0518399	0.0179505		0.0697904	2.88794
NH2223	7h	hed1∆-2	0.0351494	0.0131758		0.0483252	2.66772
NH2166	7h	dmc1∆ hed1∆-2	0.0209527	0.0185137		0.0394664	1.13174
NH2166::pNH302-T40A^2	7h	dmc1∆ hed1-T40A-2	0.0104172	0.0230255		0.0334427	0.452422
NH2166::pNH302-T40E^2	7h	dmc1∆ hed1-T40E-3	0.00200512	0.00361349		0.0056186	0.554899
NH2166::pNH302-3A^2	7h	dmc1∆ hed1-3A-2	0.0182481	0.0251154		0.0433635	0.726572

[truncated: 9 more sheets: 6A, 6B, 6C, 6D, 6E, S1b, S1Ciii, S2, S3 A and B]
